# Supplementary material for: Effects of Group Exercise Intervention on Quality of Life and Physical Parameters in Patients with Childhood Cancer: A Systematic Review
Source: Curr Oncol. 2024 Feb 15;31(2):1035–46. doi: 10.3390/curroncol31020077 (PMC10887515; doi:10.3390/curroncol31020077)
Supplement: Supplementary file 1 [file curroncol-31-00077-s001.zip]

Archive with 1 entries (1 files):
- curroncol-2843951-supplementary.pdf
